# Supplementary material for: The Mechanism of Melatonin and Its Receptor MT2 Involved in the Development of Bovine Granulosa Cells
Source: Int J Mol Sci. 2018 Jul 12;19(7):2028. doi: 10.3390/ijms19072028 (PMC6073438; doi:10.3390/ijms19072028)
Supplement: Supplementary file 1 [file ijms-19-02028-s001.zip › ijms-304284-supplementary materials/supplementary tables (raw data).xlsx]

## Sheet: MTNR1B
Group	Ct value of MTNR1B	Ct value of ACTB
control	28.6797	14.6633
control	28.8912	14.7741
control	29.2004	14.9008
pshRNA-scramble	28.7961	14.6522
pshRNA-scramble	29.4817	15.4228
pshRNA-scramble	28.5665	14.2548
pshRNA-MT2	30.1743	14.1963
pshRNA-MT2	29.6908	14.2234
pshRNA-MT2	29.8022	14.3417

## Sheet: FSHR
Group	Ct value of FSHR	Ct value of ACTB
control	29.5936	14.0568
control	29.7477	14.307
control	29.8842	14.5396
pshRNA-scramble	28.8924	13.4378
pshRNA-scramble	30.0615	14.5143
pshRNA-scramble	29.2735	13.891
pshRNA-MT2	30.1021	14.6398
pshRNA-MT2	29.4114	14.264
pshRNA-MT2	29.9437	14.4785
pshRNA-MT2+melatonin	30.1136	14.49
pshRNA-MT2+melatonin	29.5998	14.0813
pshRNA-MT2+melatonin	29.5618	14.5479
melatonin	29.8935	13.6685
melatonin	29.6209	13.138
melatonin	29.9766	13.9364

## Sheet: LHR
Group	Ct value of LHR	Ct value of ACTB
control	32.5516	13.0329
control	32.3814	13.0306
control	32.6467	13.0326
pshRNA-scramble	32.3882	12.9754
pshRNA-scramble	32.9101	13.3498
pshRNA-scramble	32.563	13.0769
pshRNA-MT2	32.964	13.1918
pshRNA-MT2	32.9298	13.0714
pshRNA-MT2	32.7724	13.0185
pshRNA-MT2+melatonin	32.8246	13.1774
pshRNA-MT2+melatonin	32.1658	13.0746
pshRNA-MT2+melatonin	33.1986	13.3344
melatonin	31.7598	13.1769
melatonin	32.0939	13.3925
melatonin	32.1995	13.566

## Sheet: CYP19A1
Group	Ct value of CYP19A1	Ct value of ACTB
control	32.7601	14.2812
control	32.3664	14.1186
control	32.4841	13.9834
pshRNA-scramble	33.3328	14.9466
pshRNA-scramble	32.9136	14.5843
pshRNA-scramble	32.7708	14.2912
pshRNA-MT2	33.1113	13.6724
pshRNA-MT2	33.3251	14.487
pshRNA-MT2	33.2592	13.9888
pshRNA-MT2+melatonin	32.2878	14.2124
pshRNA-MT2+melatonin	32.5306	14.0987
pshRNA-MT2+melatonin	32.9943	14.3735
melatonin	32.7768	14.1395
melatonin	32.6896	14.4585
melatonin	32.9256	14.664

## Sheet: CYP11A1
Group	Ct value of CYP11A1	Ct value of ACTB
control	20.0057	14.0442
control	20.1309	14.1767
control	20.4848	14.4102
pshRNA-scramble	19.8395	13.9916
pshRNA-scramble	20.4547	14.2232
pshRNA-scramble	19.4153	13.4881
pshRNA-MT2	20.4087	13.8889
pshRNA-MT2	20.3978	14.1988
pshRNA-MT2	20.256	13.7698
pshRNA-MT2+melatonin	20.8106	13.8428
pshRNA-MT2+melatonin	20.7569	13.8441
pshRNA-MT2+melatonin	20.7515	13.8281
melatonin	21.7687	13.7694
melatonin	21.9798	14.0531
melatonin	22.5156	14.5769

## Sheet: RUNX2
Group	Ct value of RUNX2	Ct value of ACTB
control	26.9799	14.2365
control	26.849	14.1895
control	26.8682	14.2862
pshRNA-scramble	27.1838	14.7598
pshRNA-scramble	27.3937	14.7344
pshRNA-scramble	27.2116	14.2684
pshRNA-MT2	26.9052	14.6862
pshRNA-MT2	26.2329	14.4559
pshRNA-MT2	26.1053	14.1942
pshRNA-MT2+melatonin	26.419	13.7851
pshRNA-MT2+melatonin	27.3212	14.8406
pshRNA-MT2+melatonin	27.0654	14.4407
melatonin	27.0981	14.1944
melatonin	27.2426	14.8019
melatonin	27.753	15.1128

## Sheet: StAR
Group	Ct value of StAR	Ct value of ACTB
control	17.8761	15.357
control	17.9133	15.6723
control	17.5372	15.3534
pshRNA-scramble	17.5007	15.2637
pshRNA-scramble	17.766	15.4166
pshRNA-scramble	17.4564	15.2166
pshRNA-MT2	16.701	14.7146
pshRNA-MT2	17.4494	15.4899
pshRNA-MT2	16.9844	15.1262
pshRNA-MT2+melatonin	17.5213	14.3388
pshRNA-MT2+melatonin	17.9558	14.8415
pshRNA-MT2+melatonin	17.6431	14.5311
melatonin	18.8693	15.0323
melatonin	19.0045	15.3118
melatonin	19.5651	15.7637

## Sheet: INHA
Group	Ct value of INHA	Ct value of ACTB
control	21.7457	15.7069
control	21.26	15.235
control	21.7389	15.585
pshRNA-scramble	21.2528	15.0511
pshRNA-scramble	21.3666	15.1765
pshRNA-scramble	21.5138	15.671
pshRNA-MT2	21.1388	15.4785
pshRNA-MT2	21.3589	15.7057
pshRNA-MT2	21.1984	15.6264
pshRNA-MT2+melatonin	21.9743	15.3642
pshRNA-MT2+melatonin	21.8613	15.3574
pshRNA-MT2+melatonin	22.0261	15.0579
melatonin	24.0475	16.4274
melatonin	24.4612	16.6873
melatonin	24.8748	17.1893

## Sheet: INHBA
Group	Ct value of INHBA	Ct value of ACTB
control	23.6156	14.903
control	23.7646	14.9559
control	23.6156	14.903
pshRNA-scramble	23.9702	14.8818
pshRNA-scramble	24.3286	15.6236
pshRNA-scramble	24.3765	15.6335
pshRNA-MT2	24.139	15.2628
pshRNA-MT2	24.2563	15.4154
pshRNA-MT2	24.4628	15.5273
pshRNA-MT2+melatonin	23.8488	15.338
pshRNA-MT2+melatonin	23.8711	15.521
pshRNA-MT2+melatonin	23.8458	15.2437
melatonin	24.2712	16.0371
melatonin	23.9626	15.3891
melatonin	23.9128	15.3023

## Sheet: INHBB
Group	Ct value of INHBB	Ct value of ACTB
control	30.0112	14.7337
control	29.5007	14.3859
control	30.5514	15.1236
pshRNA-scramble	30.7276	15.3729
pshRNA-scramble	30.1253	14.8861
pshRNA-scramble	30.7701	15.5651
pshRNA-MT2	30.327	15.7883
pshRNA-MT2	30.3514	15.8563
pshRNA-MT2	29.7841	15.378
pshRNA-MT2+melatonin	29.5453	15.0201
pshRNA-MT2+melatonin	29.8952	15.3332
pshRNA-MT2+melatonin	30.0956	15.7026
melatonin	31.5952	15.7888
melatonin	31.7028	15.4329
melatonin	32.031	15.5722

[truncated: 8 more sheets: TGFBR3, DNMT1A, EGFR, BMP6, progesterone level,  estradiol level, inhibin B level,  activin B level]
